# Supplementary material for: Age- and Gender-Related Mean Hearing Threshold in a Highly-Screened Population: The Korean National Health and Nutrition Examination Survey 2010–2012
Source: PLoS One. 2016 Mar 7;11(3):e0150783. doi: 10.1371/journal.pone.0150783 (PMC4780829; doi:10.1371/journal.pone.0150783)
Supplement: S1 Table — (CSV) [file pone.0150783.s001.csv]

sex	age	sx.age	unwtd.count	wt.sum	H500	H1k	H2k	H3k	H4k	H6k	Hm	H500.se	H1k.se	H2k.se	H3k.se	H4k.se	H6k.se	Hm.se
1	12	m	167	327675.5619	7.167306332	1.629332394	0.73049139	2.054945376	0.677322921	9.970619527	2.895518873	0.783580661	0.692472361	0.605891136	0.57660602	0.625433384	0.704244537	0.497342598
1	13	m	135	244853.004	6.696997865	2.061233621	1.667889916	2.212347202	1.666919996	10.04923292	3.159617151	0.735343268	0.546969829	0.636789741	0.715342367	0.674316427	0.997491208	0.485489012
1	14	m	161	300300.9591	6.760245018	1.591948261	1.022631705	0.665933038	1.138274142	8.170142674	2.510189505	0.646282352	0.526150618	0.617077463	0.592237744	0.750211086	0.930209072	0.429895272
1	15	m	131	374350.6222	7.646902262	2.147299763	1.33958083	2.255128034	1.452049635	7.272571386	3.347227722	0.607711277	0.552863617	0.606164629	0.611046964	0.586464936	0.861127974	0.447437182
1	16	m	105	316452.5479	8.338682686	3.44288915	3.443317348	3.184500191	2.713190184	10.65867122	4.602347344	0.710081021	1.155368944	1.267788543	1.4550859	1.516472444	1.494333315	0.990797246
1	17	m	123	341116.4639	6.155213853	1.263940217	1.004316203	1.443248796	1.331158164	7.087817216	2.466679767	0.736942775	0.567506328	0.640853994	0.712673542	0.716502789	0.839426293	0.518061917
1	18	m	103	308540.5575	7.665753148	2.02040965	2.067638317	1.383747528	2.95682302	9.228085028	3.284387161	0.773123792	0.678798286	0.72010985	0.782919201	1.019936408	0.991498859	0.605765154
1	19	m	67	218025.1917	7.455142494	2.202170908	3.160680429	2.229075839	3.547994851	10.20904946	3.761767417	0.917826372	0.658881589	0.675201577	1.189634365	1.092937446	1.702263689	0.598536988
1	20	m	26	107002.9442	3.556916552	2.1448594	4.157671965	1.553003259	3.610063316	9.698712848	2.853112794	1.496412354	1.594922399	1.757647802	1.890317943	2.11503292	2.280072461	1.406405376
1	21	m	41	215641.6526	7.443379761	2.617498966	2.83231374	1.815094095	4.234373971	10.94451941	3.677071641	1.097941959	0.871743152	1.39013025	1.805504844	1.87272477	2.104314434	1.024032138
1	22	m	70	356930.1544	5.94435818	2.758281513	2.028253809	1.123907881	3.753673562	10.08901727	2.963700346	0.922262431	0.575042526	0.629091818	0.672551169	1.112739628	1.303129379	0.468149502
1	23	m	66	310163.3482	8.284138831	3.423390916	2.527883319	1.333038004	4.772783008	10.09004907	3.892112767	0.704610194	0.747908994	0.840804458	0.799178801	1.031434936	1.723084971	0.571327639
1	24	m	71	356622.0265	6.121984369	3.115227621	1.337779919	0.912239712	1.821316886	9.28475404	2.871807905	0.779545439	0.791275365	0.758085994	0.744509756	0.822599797	1.147357737	0.481605868
1	25	m	64	247693.9842	7.546009651	2.730675935	3.35462726	1.54019942	2.966682316	10.11841829	3.792878066	0.747793865	0.85431891	0.824195998	0.901515738	0.968690236	1.223208294	0.567402283
1	26	m	57	237134.5193	5.143609498	4.008125438	2.458602957	2.69019125	5.495296227	12.54698851	3.575132286	1.06766345	1.047998294	1.335140769	1.209862844	2.089537971	2.376775139	0.974258801
1	27	m	71	287806.9193	7.279479003	3.080639683	3.316656897	1.616618925	5.528224376	10.09972572	3.823348627	0.797875776	0.576945132	0.744539067	0.709625807	1.008648377	1.926664348	0.392195014
1	28	m	63	311738.4357	8.516574022	3.470320738	4.345773343	3.233329386	7.79307735	14.56263414	4.891499372	1.26425296	1.014215054	1.190063087	1.320184574	1.449015916	1.283147139	1.060299904
1	29	m	73	279116.8978	7.642717911	3.410379645	4.022454915	4.146003935	6.742873035	15.43373676	4.805389101	0.808564418	0.748778877	1.085125636	1.542497539	1.637082192	1.978769783	0.848581361
1	30	m	81	290585.3517	7.755888964	3.852282589	3.665494018	3.762906445	8.645436457	14.99927836	4.759143004	0.858618726	0.745307892	0.720047982	1.038972302	1.348156245	1.70369931	0.608517591
1	31	m	62	226796.5538	6.664500994	3.324454086	4.750410329	4.379530678	9.88916349	15.02108762	4.779724022	0.797506864	0.807622158	0.911981702	1.438299702	1.952645966	1.980354277	0.63505988
1	32	m	85	318934.5575	7.785631595	4.194088347	3.688472673	3.376745298	8.068076122	15.41930948	4.761234478	1.002560647	0.866853726	0.777263983	0.865802907	1.233002681	1.339604732	0.720995391
1	33	m	81	261394.3249	9.009346701	4.811367012	7.000365152	5.66959367	10.0271535	16.61513382	6.622668134	1.063497366	1.033777651	1.390441403	1.333838184	1.740410247	2.022978058	1.074935919
1	34	m	87	291572.8249	8.540963877	5.171136451	5.594105772	4.354915498	8.819014222	15.74047527	5.9152804	0.878410095	0.826135494	0.769669792	1.055205235	1.161747748	1.614578004	0.665518197
1	35	m	112	301318.961	9.581295564	5.430384542	5.218994886	5.598692241	10.15564059	16.76899662	6.457341809	0.705963218	0.637285169	0.546137045	0.843831712	0.988347982	1.365720195	0.476313814
1	36	m	117	315972.0286	9.873705564	7.208301681	8.022718653	9.202174711	15.49832454	22.4420306	8.576725152	0.97750912	0.638506849	0.799558247	1.285581383	1.692774073	1.976329029	0.673986224
1	37	m	131	302243.3934	9.325610766	5.089318739	7.215914912	6.07000592	13.52521007	21.25151942	6.925212584	0.873600139	0.597852167	1.22019353	1.502614514	1.492610948	1.574725208	0.892180615
1	38	m	119	300116.1963	7.759889446	5.076901398	5.624756254	6.61179893	10.82500375	18.68170311	6.268336507	0.651893887	0.665732741	0.655176197	0.886877316	1.14974379	1.36739365	0.452764456
1	39	m	116	276499.3609	9.684755554	5.744058119	7.89627024	9.781305544	14.03935794	19.46658276	8.276597364	0.814994859	0.644799455	0.955182673	1.087567006	1.629282919	1.444599153	0.653503963
1	40	m	129	324727.5047	10.49627922	6.709853695	6.839553335	11.11173448	17.24708571	22.91858233	8.789355184	0.76067823	0.562450525	0.644155364	1.368708148	1.800241056	1.641614529	0.569875208
1	41	m	102	289187.3436	10.91125528	6.652863225	7.220387669	10.85242495	18.53327057	24.76439811	8.909232782	0.845849271	0.832157113	0.946806026	1.228466048	1.442163805	1.75340368	0.725816264
1	42	m	105	298768.5648	8.427644334	5.464834259	7.468912107	12.55732732	22.53481582	22.41282961	8.479679505	1.009358182	0.833937382	0.975498194	1.776785304	2.405426405	2.194658878	0.779954121
1	43	m	87	240743.1352	9.574073697	6.507743797	7.35605027	11.5077358	19.35614188	27.18466559	8.73640089	0.982489735	0.884460761	0.92818852	1.485766885	2.157972353	2.63159781	0.72624877
1	44	m	102	277496.9599	10.99004916	7.340232767	8.474188371	12.82577336	19.10098224	25.57725876	9.907560915	1.144647885	0.69787169	0.850430168	1.626410765	2.099477407	2.539204709	0.773364862
1	45	m	93	291840.1959	11.37245897	8.763774389	9.618902867	14.91197247	25.98509916	29.51251877	11.16677717	1.353433051	1.520679256	1.492091316	1.90635261	2.515767653	2.289941653	1.232708055
1	46	m	99	300781.3961	9.857404098	7.517801921	9.925988549	12.84360744	18.92269643	28.17270027	10.0362005	0.918651632	0.961415608	0.977343872	1.17810485	1.440259961	2.118192778	0.736857675
1	47	m	107	327758.687	10.7716971	8.166034177	10.49828118	14.88834352	23.12076867	31.46688325	11.08108899	0.934668863	0.756354206	1.521531584	1.923295246	2.021472504	2.181788815	0.955994447
1	48	m	76	252712.322	10.0247186	7.409566225	8.686998438	11.5385319	19.07057407	28.02077832	9.41495379	1.092162072	0.974962328	0.950380883	1.354634676	1.727776462	1.899377513	0.849680406
1	49	m	96	329517.2305	9.41808917	6.67594649	11.8150824	15.21860955	23.86325981	33.25561966	10.7819319	0.761239795	0.911776289	1.786713637	1.652469175	2.337794007	2.296546653	1.02487892
1	50	m	88	222972.6097	10.99153655	8.77369289	10.61156211	16.18341553	24.39704423	33.50437597	11.64005177	0.753155994	0.904780115	0.790563723	1.200535449	1.60118532	2.025868815	0.624020682
1	51	m	110	282228.4522	11.83827294	8.456439009	12.06982261	19.97746727	27.05969338	33.56060725	13.08550046	0.900407811	0.896118157	1.177245003	2.046426566	1.990111978	2.217226875	0.917367267
1	52	m	107	277288.6817	11.85247967	10.40666469	15.17009406	22.78416762	29.09792221	35.13126329	15.05335151	1.341891342	1.476975056	1.606486548	2.044129106	2.059418316	2.462455294	1.409342697
1	53	m	103	292590.457	12.42415928	11.04651361	12.99374582	19.11112022	27.24644803	34.74015762	13.89388473	1.178433606	0.936027102	1.283845325	1.459628335	1.82109983	2.164502102	0.920943913
1	54	m	98	264722.7807	11.00459071	9.495704514	11.36237981	17.20709874	25.51578957	32.22754128	12.26744344	0.905770874	0.909398848	1.1777521	1.677971967	2.141694855	2.407571758	0.913145017
1	55	m	103	190460.3878	11.52909724	10.87830474	13.95812105	20.70989703	29.90475102	37.50838081	14.26885501	0.979305037	1.041132963	1.594456326	2.050504505	2.283909815	2.051310531	1.175973461
1	56	m	105	209137.053	15.07415434	11.0897722	13.96838859	22.22179774	31.85637263	40.25739543	15.58852822	1.07574664	1.154752442	1.395000629	1.948413216	1.970806728	2.203995823	1.102133645
1	57	m	101	192368.1132	13.85848551	12.83755452	14.87576934	26.03406157	37.81673629	47.52915711	16.90146774	0.877950015	1.249748911	1.598978013	2.522850051	2.55757308	2.568124583	1.248721066
1	58	m	95	191411.5309	13.51048717	10.84548369	15.58871109	24.02331587	31.93707061	38.9796454	15.99199946	1.05864439	1.037548965	1.202691794	1.868412818	2.284389937	2.388686644	1.021022419
1	59	m	94	206322.5937	16.11158441	14.12638951	19.39505077	29.08093547	36.4278432	46.01329672	19.67849004	1.95909995	2.155157719	2.458585141	3.550726764	3.304346571	4.014194695	2.347557527
1	60	m	101	129347.2436	13.45980178	11.89217764	17.56460454	27.63616515	37.03320387	47.16080873	17.63818728	1.10418687	1.040053527	1.330671048	2.261082076	2.531333499	2.653784945	1.084337914
1	61	m	97	143233.3978	15.87703515	16.4480647	22.39696806	31.42684756	39.18248974	51.04350127	21.53722887	1.296337647	1.386300371	2.110478757	2.443319209	2.542972049	2.385673338	1.539389419
1	62	m	111	173065.9256	16.38817486	13.88970883	22.10818013	32.41689724	39.49966956	51.58965006	21.20074026	1.273187777	1.287724196	1.603704546	2.241846698	2.286682938	1.888927727	1.216529227
1	63	m	122	188710.2019	17.63086718	16.17421121	21.35018956	32.11433799	41.84079294	52.95739405	21.81740149	1.162285377	1.195917598	1.659845433	2.308624315	2.091588368	2.065034939	1.341342627
1	64	m	87	120440.4609	17.33707517	15.37335375	20.45351694	29.69565429	38.47456508	50.00672639	20.71490004	1.186370902	1.52200931	1.64082379	2.321073815	2.36865286	3.063723753	1.318060179
1	65	m	78	100607.6473	14.93770532	15.55493117	21.96377785	31.41423472	41.07623078	51.17570434	20.96766227	1.560270242	1.510178674	2.194375893	2.278716086	3.031024799	2.794339117	1.580147296
1	66	m	96	114532.0979	19.75841987	18.497905	23.73669525	35.67526166	43.38037653	51.07062416	24.41707045	1.591935598	1.787647099	2.1100287	2.412908411	2.359601096	2.729891148	1.719846077
1	67	m	91	125007.945	20.43343241	19.89896401	23.72987134	33.99381012	45.16820887	57.33311063	24.51401947	2.082309182	1.845268996	1.998654836	2.676775039	2.562883291	2.880151317	1.816196674
1	68	m	89	111454.7045	19.1172898	17.13784608	23.10919818	36.11065161	45.13728834	55.88470589	23.86874642	1.472955266	1.724740735	1.807869282	2.569623785	2.608907882	2.805012843	1.563736386
1	69	m	111	146132.7242	19.28818391	19.29416924	28.21012875	40.14884716	49.21488697	56.34804932	26.73533227	1.356531534	1.523653776	2.137521864	2.86174196	2.669433577	2.7184535	1.683446884
1	70	m	80	92980.34625	20.97171855	18.70796957	26.21469792	37.14231601	45.57762404	56.39801608	25.75917551	1.860582644	1.845326209	2.430531973	2.803242767	3.078234011	2.626389198	1.994603091
1	71	m	83	103570.823	18.92930687	19.02371862	26.39014298	38.241112	44.39564965	57.41588912	25.64607012	1.440149451	1.43453065	2.024474949	2.392655075	2.518626849	2.22160208	1.363727694
1	72	m	98	88253.23651	22.61439924	22.16611612	31.70759457	44.04374155	51.81216777	63.53246805	30.13296287	1.944281444	2.277979383	3.459172424	3.036937222	2.826324934	2.567454599	2.430167456
1	73	m	100	100550.2164	24.64689203	23.36463032	29.76275243	42.36194223	54.61771878	61.49041512	30.03405425	1.619211166	1.449390237	2.025117065	2.299320865	2.257703512	2.741137249	1.546033744
1	74	m	79	76168.93189	27.67932539	26.70948474	31.4843148	42.8240744	48.92157545	61.20774699	32.17429983	2.570985639	2.71318545	1.785825673	2.645710665	2.543984713	2.907274765	1.986264358
1	75	m	73	92013.74309	23.61616022	25.46381348	33.92299086	46.05099215	53.08673041	66.66085704	32.26348918	1.701255428	2.039386173	2.563590605	3.15682763	2.848427739	2.897008157	1.899650484
1	76	m	67	73202.53887	21.76953087	21.29095757	30.62658268	44.66864655	52.69797337	68.03515941	29.58892942	1.443971672	2.101477908	2.649016341	3.033994347	3.015567727	2.868235915	1.781703659
1	77	m	64	69640.23975	26.95451593	27.50054416	37.73343449	48.70216361	55.44514534	68.90898756	35.22266455	2.626040999	2.687665295	3.062037251	3.91041242	3.484229152	3.906476669	2.772445387
1	78	m	44	52767.89893	22.58355341	20.04240914	28.58495926	39.72616475	48.66999395	66.24345872	27.73427164	2.091602286	1.865784799	2.369062127	2.829589434	3.282256885	4.365829671	2.076727301
1	79	m	38	47231.8151	26.17893597	28.05797409	37.13915693	45.38106076	55.48744372	68.05364428	34.18928194	2.35516029	2.611341592	3.29103835	3.846950208	3.396479036	3.532319589	2.649241879
1	80	m	21	28802.52601	28.48774806	29.65083216	38.51302108	51.80481946	57.97673726	70.72138642	37.11410519	3.36699049	6.651116907	6.141099443	6.391097349	5.836497598	6.210698722	5.34701648
1	81	m	27	37508.04409	25.45452759	27.76084756	34.14082118	45.68136727	53.75603673	73.69037603	33.2593909	3.719860528	3.117141757	4.481624129	6.078307538	6.034662787	4.879347048	3.936558176
1	82	m	21	26009.19331	39.17788481	36.76367343	44.36126954	51.93478688	59.5298486	75.80507522	43.05940366	4.265680993	4.543656726	4.474428088	4.716641525	4.939729866	5.719055575	4.246807462
1	83	m	18	19685.67779	40.21305161	33.38423064	38.19931982	50.83753151	56.27856826	76.51573365	40.6585334	2.629330492	2.172606534	3.528712364	3.470951889	3.813913253	2.025206076	1.889304939
1	84	m	11	12892.69848	35.1953625	38.7988925	49.86867029	61.01941899	65.42160807	73.00532504	46.22058607	8.980966463	8.836634545	7.772085047	7.784350641	4.435475599	7.101807922	7.867023068
1	85	m	7	11760.3721	25.87856549	24.90994965	38.48904418	60.34247535	60.28983966	77.08520181	37.40500867	2.654708805	2.857263181	6.137253436	3.303742589	5.220078655	8.723353706	2.864930115
2	12	f	127	238368.8571	8.552907204	1.817410376	1.744388302	1.765338952	1.60112497	10.80921125	3.470011209	0.636450433	0.562855601	0.784508384	0.68632981	0.739187028	0.819650136	0.496880671
2	13	f	139	270452.2034	7.016325175	2.374794888	2.79193492	2.447106968	2.793892055	11.36640532	3.657540488	0.791190587	0.714682729	0.925189291	0.883237988	0.945764228	1.17761839	0.690903253
2	14	f	126	264243.4083	5.839433772	1.558998226	2.242885259	1.881037701	2.289903598	10.48892502	2.88058874	0.670708544	0.487917982	0.643176159	0.815244129	0.705851872	1.038535639	0.393504821
2	15	f	97	231802.9712	5.011525115	1.432742675	0.691411382	0.899884577	2.072302541	9.056867621	2.008890937	0.74072203	0.636619409	0.67401335	0.797972163	0.632000547	1.075119307	0.546123308
2	16	f	110	304470.494	7.503037435	1.921922975	2.949988121	0.336614979	0.853640827	11.55077123	3.177890877	0.68013832	0.767062555	0.710390512	0.816334141	0.927341013	1.166073438	0.579227619
2	17	f	114	336511.5463	6.841709262	2.087471649	2.318343407	1.432818037	1.641097651	9.516821476	3.170085589	0.651301653	0.688486639	0.60290828	0.840759057	0.851177366	1.23273526	0.497098962
2	18	f	89	235999.7677	7.158393252	1.334185069	2.051641089	1.058644989	3.095316361	11.25209639	2.9007161	1.549162702	1.589623066	1.797623638	1.830358324	1.830941769	1.893210638	1.584584859
2	19	f	102	310888.9933	7.418159003	2.6958759	1.826524804	2.683725546	2.031734752	10.53268114	3.656071313	0.703599586	0.626586081	0.711957075	0.827812528	0.959679919	0.927417835	0.49372425
2	20	f	78	246042.6448	6.575232358	1.39713502	4.128521828	2.211895485	3.432199176	11.47314409	3.578196172	0.798301042	0.740314372	0.934934601	1.299912476	1.795936864	1.920904455	0.731329475
2	21	f	74	245415.571	5.990285499	1.081169525	3.010576705	0.971810518	2.752513501	9.40936244	2.763460562	0.757193186	0.717735658	0.802306488	1.031684978	0.825644192	1.56718746	0.537823454
2	22	f	78	226689.2997	7.440080466	3.378941718	5.143480605	1.682640449	3.494541181	11.83800834	4.41128581	0.757885717	0.738042444	0.864070883	0.71282006	0.935250363	1.179074049	0.617868966
2	23	f	86	242012.537	5.849538578	2.963940258	2.838640353	1.849960494	1.835503069	11.64460965	3.375519921	0.758613329	0.916926633	0.926028137	0.890313764	0.906324396	1.239394318	0.736569714
2	24	f	110	325007.9375	5.826111993	1.627061344	2.82956695	1.489888897	2.000129264	10.302143	2.943157296	0.666817286	0.526312768	0.666393178	0.701886642	0.731189935	1.098981271	0.38602715
2	25	f	94	251422.1636	7.960238072	2.998754611	3.210353699	2.281782016	1.790960009	10.33301248	4.1127821	1.074887172	0.830980786	0.855954113	0.948450932	0.850136752	1.353783189	0.732720077
2	26	f	96	270721.7363	6.855295652	1.846464428	2.743922403	1.98577987	3.066750523	13.08872114	3.357865588	0.882838061	0.563628431	0.622763037	0.73595921	1.031356362	1.440148605	0.489446187
2	27	f	97	251273.7242	6.32404685	1.831691003	2.813976224	1.002566235	3.031850793	13.38640605	2.993070078	0.8522087	0.706126694	0.769469611	0.90879241	0.799738409	1.219228496	0.579308107
2	28	f	118	345452.4076	7.623571303	2.752949873	2.313124314	1.234678431	4.326552591	10.3881621	3.48108098	0.628433529	0.744955738	0.832944621	0.598251468	0.969437833	0.929517416	0.49131917
2	29	f	129	311744.4389	7.822763518	3.988173735	4.187638245	3.508821528	5.039094754	13.45256836	4.876849257	0.959513531	0.979983114	0.928233554	1.132985698	1.354964288	1.574119726	0.892493825
2	30	f	128	282238.7247	8.567058119	3.403840488	4.589427502	2.533092004	3.496152028	11.77948785	4.773354528	0.76952441	0.834537893	0.894734616	0.812065325	0.792218015	0.875988783	0.658977048
2	31	f	156	358601.4086	7.517929983	3.186092066	3.860446832	3.091972043	4.349158847	12.13631929	4.414110231	0.679185352	0.520897177	0.63836268	0.666314538	0.665772719	0.842030272	0.433804721
2	32	f	143	290485.799	8.162055673	3.091456449	4.153214041	3.079593679	5.017815505	12.77697679	4.62157996	0.752077175	0.588757401	0.61573458	0.71593555	0.7986719	1.078220579	0.527726877
2	33	f	126	255298.577	7.686342769	3.789637249	5.283445391	3.41667532	4.874346915	13.51242339	5.044025182	0.730107114	0.596347251	0.656174221	0.830119311	0.905875925	1.060728023	0.465463284
2	34	f	167	362612.7486	9.300850975	4.772184491	5.029105156	4.537170069	6.138881886	13.69068706	5.909827673	0.82048852	1.02283293	0.548354829	0.510360965	1.320080957	1.381986853	0.539030409
2	35	f	184	321396.8052	8.895511968	4.438819591	5.222763984	3.949254894	5.818804861	14.27964008	5.626587609	0.628074113	0.5955563	0.582940755	0.619706647	0.736496036	1.110321928	0.440188423
2	36	f	191	344323.6362	8.18750327	4.45721297	4.47936809	3.277380763	5.504437984	13.80799684	5.100366273	0.611218677	0.539127185	0.567016453	0.519635497	0.57168748	0.856679063	0.410042339
2	37	f	190	337011.0157	7.70857264	3.442899403	4.607264023	3.954984488	6.785304603	14.88869354	4.928430139	0.69318652	0.436655357	0.590425353	0.692384836	0.799673501	0.926707625	0.36960038
2	38	f	212	387891.5926	9.2467681	4.517336548	6.595597547	5.665778365	7.108872177	15.95110937	6.50637014	0.62696211	0.504615532	0.551426145	0.637735963	0.726287128	0.945699089	0.458413389
2	39	f	199	349921.0249	9.399032961	5.343675608	6.106020027	5.774635454	6.281838988	15.98801846	6.655841013	0.770872686	0.525177231	0.660375736	0.622636978	0.679058089	0.986884454	0.490097825
2	40	f	182	356722.6578	9.507691076	5.84993025	6.98811096	6.327241795	8.582923158	18.77196876	7.16824352	0.611701412	0.528726884	0.585593852	0.628589203	0.733673427	1.19225961	0.408156622
2	41	f	192	393186.6256	8.824972474	5.524748077	7.296869693	7.261940256	7.987975661	18.72592713	7.227132625	0.649447239	0.514574766	0.599296239	0.769672392	0.858287766	1.056911043	0.453597972
2	42	f	139	299952.5377	9.017823539	6.317310032	7.402447838	7.535451974	9.467513671	20.05704662	7.568258346	0.680728837	0.611920247	0.614685294	0.902842393	0.923230801	1.418183513	0.499455441
2	43	f	149	340325.8181	9.986388327	4.886491316	6.624510999	6.843361131	8.056757203	19.15433443	7.085187943	0.686280866	0.549500986	0.749245254	0.869099778	1.015854423	1.120918243	0.527844759
2	44	f	146	333355.4519	9.957692444	5.912045829	7.541489039	6.140143717	8.852668835	20.01790346	7.387842757	0.709932989	0.620979378	0.693951861	0.740884121	0.946368177	1.222770575	0.542251296
2	45	f	118	264170.1547	8.958416289	6.997299497	8.876252392	9.475619485	11.94726471	19.46612581	8.576896916	0.671443345	0.748632755	0.84848959	0.901113187	1.488076443	1.040283353	0.536697485
2	46	f	154	332710.1529	11.0152181	7.580677442	9.892302394	9.63374731	10.97093673	22.24008603	9.530486312	0.834067742	0.780429071	0.899739391	0.730392086	1.094104406	1.088398925	0.648100795
2	47	f	153	326695.5679	11.20619538	8.026297788	9.932471412	9.443412515	10.26832396	20.68835458	9.652094273	0.643216676	0.824663532	1.085013791	0.974465845	0.965627947	1.199434346	0.68598477
2	48	f	134	325764.5947	13.13637615	8.574882115	10.35402535	10.78183068	13.06426493	25.62163235	10.71177857	1.053792934	1.178117915	1.08118074	0.985872346	1.174924647	1.615072307	0.942441886
2	49	f	148	368488.186	12.72352367	8.951801342	10.74574092	10.04424901	11.87988772	24.64866	10.61632873	0.788104998	0.83611986	0.862895189	0.961941585	0.920495719	1.407853799	0.698664987
2	50	f	175	322876.7768	11.49978398	8.735600477	10.41281718	11.71237579	13.37640939	27.04623186	10.59014436	0.837397086	0.669731179	0.823085421	0.982506293	0.9096023	1.813962996	0.619132065
2	51	f	185	323872.3199	11.74970666	9.544052701	12.15687755	13.96170552	15.59657767	26.66575685	11.85308561	0.797817745	0.867777118	1.106558633	1.255925065	1.37454955	1.867569807	0.871771429
2	52	f	176	316093.1913	12.47493769	9.382051417	10.708787	13.63822704	15.00694029	28.34924289	11.55100079	0.871588828	0.715290988	0.889806548	0.96896957	0.99281567	1.262812769	0.701396152
2	53	f	178	302594.7142	14.31943283	11.38389514	12.61253514	14.39588568	17.16774397	29.14371003	13.1779372	0.956810745	0.940154114	1.057817822	1.063087732	1.02036986	1.398361198	0.774290462
2	54	f	161	291728.3031	12.59173419	10.31134827	11.39056614	13.54030191	15.43143512	28.23071946	11.95848763	0.633247115	0.799135844	0.931153625	1.050176285	1.202566128	1.404079566	0.685874462
2	55	f	164	263945.3276	13.86714789	11.67506814	12.24400536	13.55180027	16.49503821	29.0617133	12.83450541	0.765482976	0.750833531	0.9207602	0.923032412	1.033413138	1.490303733	0.661771975
2	56	f	176	284721.648	14.97783427	12.73749382	14.98786918	16.45366382	18.35864142	32.40008755	14.78921527	0.945505501	1.192483611	1.287751838	1.082409929	1.410177574	1.334872309	0.968935059
2	57	f	137	194575.3536	13.7591181	10.40831572	13.96514029	17.12960349	19.02454304	31.96579482	13.8155444	0.932323225	0.956337884	1.321796915	1.225622861	1.67919355	2.100697011	0.962638941
2	58	f	150	242398.9609	15.82817909	12.69961707	15.61540953	17.52404405	20.23955695	32.78871383	15.41681244	1.148816109	1.165185855	1.22878007	1.135952674	1.283751215	1.714691433	1.020168531
2	59	f	131	206294.3471	14.86762452	14.08266949	15.70477544	17.26682798	20.91430815	33.95732229	15.48047436	1.122961011	1.213541137	1.025019791	1.336113949	1.367958598	1.756426822	1.020062649
2	60	f	128	159114.8811	16.59307974	14.49484638	18.48409389	21.66819494	24.28489416	36.99739978	17.81005374	1.137062166	1.156813564	1.427379225	1.700957456	1.843600056	2.025547976	1.144642599
2	61	f	117	160847.0542	16.57418401	14.57703261	18.45696214	20.8649116	21.92886093	36.90637864	17.61827259	1.280840573	1.479294952	1.405808795	1.388696116	1.473289645	1.724279437	1.255821908
2	62	f	152	178236.8537	15.80162637	13.23647268	17.35454788	19.49490495	20.97756378	35.64146786	16.47188797	0.882569465	0.982672092	1.125378213	1.083247754	1.233990427	1.61228572	0.828218809
2	63	f	159	209278.595	18.95261875	16.95479165	20.08168444	24.59971897	25.76344746	40.10781937	20.14720345	1.327689925	1.194396758	1.126504363	1.263125508	1.413828533	1.671156436	0.975292187
2	64	f	138	181947.4972	19.02293311	17.81846247	20.34546376	22.40905361	24.83185249	39.98205705	19.89897823	1.129941474	1.441646977	1.426944764	1.442520862	1.766721276	2.347688521	1.22920096
2	65	f	134	157166.8064	15.57292132	15.3096786	17.65149028	21.94589465	25.06514211	37.21726919	17.61999621	1.032252296	0.996797838	1.198827897	1.354430341	1.585999296	1.913719011	0.944623025
2	66	f	112	120350.0678	20.1018172	19.84364123	23.67343788	27.72578388	30.74563391	46.66761991	22.83617005	1.498311955	1.753091196	1.814263012	1.633648988	1.91574638	1.985318514	1.471943489
2	67	f	128	140264.0001	19.54060434	19.32432952	21.90881008	26.02691293	28.53385016	46.16984872	21.70016422	1.25900401	1.251941839	1.398433332	1.595981091	1.685049268	1.949027155	1.201563542
2	68	f	112	125234.073	21.36825348	19.54381396	26.34999515	29.93153739	34.8942216	48.15416656	24.2984	1.547586592	1.377851195	1.62142959	2.009582735	1.858179928	2.206322637	1.393577568
2	69	f	147	186318.1543	22.40647191	20.28345372	24.9892977	28.27115023	31.66265931	48.84920523	23.98759339	1.351352998	1.340728687	1.222689115	1.580850604	1.613669636	2.401639757	1.210905471
2	70	f	136	149073.6375	21.93553547	23.15145246	28.22514593	32.00979549	36.1508401	51.01351054	26.33048234	1.261915353	1.512224709	1.401591844	1.494750168	1.827409633	1.80809725	1.256414231
2	71	f	135	154424.4635	24.013982	23.07374104	26.90132481	31.32272741	33.53572116	51.85364117	26.32794382	1.263621452	1.353729491	1.409499372	1.578684145	1.659937576	2.052164482	1.210708006
2	72	f	130	147989.4901	25.5701638	22.46804012	28.33739529	34.73712283	37.2465545	54.11658814	27.77818051	2.133207629	2.143778183	2.41330274	2.163607462	2.187151969	2.508470887	2.089813561
2	73	f	113	131019.0327	24.33831944	22.13041926	26.30826026	31.48030611	35.21720481	52.14113582	26.06432627	1.300201836	1.43847361	1.371451809	1.466626334	1.663144711	2.22994575	1.194255599
2	74	f	108	120713.6779	23.9127332	23.64810701	28.12934988	33.01040492	36.82555658	53.56201787	27.17514875	1.538423086	1.494348771	1.449532256	1.495801205	1.613068691	2.006679128	1.30410234
2	75	f	101	149033.3672	27.33660077	26.43444097	30.42015593	37.29610449	38.90191029	56.33352109	30.37182554	2.281571419	2.146203486	2.439970322	2.20488882	2.124324647	2.144438274	2.089571986
2	76	f	89	129094.8729	23.60101299	25.08609999	29.89767856	35.50405377	38.7058663	57.42282828	28.52221133	1.318074117	1.329041821	1.4537436	1.70508347	1.942688999	2.383336381	1.118790283
2	77	f	94	134693.0887	34.76141798	31.52142556	34.88260208	41.15682974	45.59297529	63.77505883	35.58056884	3.165121123	3.402668061	2.832093182	3.000269875	2.98249898	2.910118721	2.887565915
2	78	f	64	96661.46833	33.21038523	32.50191449	37.01672076	42.86810981	47.29146204	66.17818949	36.39928257	2.56703606	2.906647078	2.821151369	2.820661974	2.794706333	2.498490853	2.551368924
2	79	f	50	83017.6177	31.96667289	31.34564178	34.24512839	38.98983919	43.54028601	61.20408619	34.13682056	2.644168873	2.709645613	2.581957993	3.076092197	3.148446974	2.906106025	2.50564103
2	80	f	36	66115.102	30.75999458	33.59526352	37.30876578	45.15389082	45.00797115	63.45347677	36.70447868	3.051864215	3.194896406	3.618634821	4.187559999	4.792031695	5.194391637	3.042156762
2	81	f	42	57702.43341	29.4595191	28.67016347	34.69873951	41.219197	45.54928173	66.27074805	33.51190477	1.743828745	2.013844387	2.222955504	2.987619254	3.444226431	3.057664553	1.843616137
2	82	f	21	31496.38804	34.17667941	34.30547428	40.07758408	46.6067801	51.51079891	76.99329723	38.79162947	3.900039322	3.877161969	4.078931296	3.901522778	4.792141303	1.747796885	3.665382523
2	83	f	21	30738.87581	35.2814839	34.5369465	43.61419935	48.36657887	51.42527923	67.09511718	40.44980216	5.500590323	5.314821243	3.745037648	3.756137212	2.573007523	4.012058656	4.311346965
2	84	f	13	19576.85586	29.72237329	36.04369888	33.77079418	36.49546076	42.15446592	66.66992181	34.00808178	2.423069768	2.175958443	4.385670174	4.691188041	5.858659531	2.625575247	2.755713969
2	85	f	19	27688.94785	35.77695305	31.83105795	38.44872308	49.09478421	51.81546213	70.71026257	38.78787957	4.425757826	5.486658626	3.658676506	5.220041724	5.386562542	5.167247474	3.994035392
