# Supplementary material for: Age- and Gender-Related Mean Hearing Threshold in a Highly-Screened Population: The Korean National Health and Nutrition Examination Survey 2010–2012
Source: PLoS One. 2016 Mar 7;11(3):e0150783. doi: 10.1371/journal.pone.0150783 (PMC4780829; doi:10.1371/journal.pone.0150783)
Supplement: S3 Table — (XLSX) [file pone.0150783.s003.xlsx]

## Sheet: rgsh
	Sex	Age	sx.age	H500.uc	H500.ws	Hm.uc	Hm.ws	H500	H1k	H2k	H3k	H4k	H6k	Hm	Hm6	H500.sx.p	H1k.sx.p	H2k.sx.p	H3k.sx.p	H4k.sx.p	H6k.sx.p	Hm.sx.p	Hm6.sx.p	H500.se	H1k.se	H2k.se	H3k.se	H4k.se	H6k.se	Hm.se		H500.sd	H1k.sd	H2k.sd	H3k.sd	H4k.sd	H6k.sd	Hm.sd
1	1	12	m 12-19	992	2.43131e+06	992	2.43131e+06	7.24304	2.03374	1.73388	1.92169	1.85662	8.95298	3.23309	2.77248	0.450838	0.812179	0.355287	0.41985	0.744604	0.00300834	0.788368	0.823204	0.296464	0.275814	0.288558	0.319196	0.318943	0.418908	0.238077		6.96587	6.66934	7.20128	7.85304	8.57715	10.0452	5.61778
9	2	12	f 12-19	904	2.19274e+06	904	2.19274e+06	6.94265	1.94285	2.12255	1.57662	2.00527	10.5672	3.14617	2.84645	NA	NA	NA	NA	NA	NA	NA	NA	0.309424	0.27105	0.332489	0.351295	0.452284	0.572062	0.242163		6.66128	5.81328	7.18458	7.86131	9.71008	12.3981	5.30883
2	1	20	m 20-29	602	2.70985e+06	602	2.70985e+06	6.94952	3.13612	2.91038	1.97332	4.69012	11.32	3.74234	3.95544	0.807854	0.0404028	0.383611	0.750088	0.00569761	0.759985	0.621052	0.195898	0.285627	0.229814	0.283099	0.358354	0.451711	0.506971	0.220119		7.62448	6.52866	7.73972	9.96146	12.8545	14.6283	6.10412
10	2	20	f 20-29	960	2.71578e+06	960	2.71578e+06	6.8497	2.40431	3.27303	1.83361	3.13512	11.514	3.59016	3.55658	NA	NA	NA	NA	NA	NA	NA	NA	0.324672	0.292483	0.371917	0.47954	0.587312	0.662285	0.265019		8.20032	7.63016	9.88023	13.6917	17.6648	18.9882	7.30061
3	1	30	m 30-39	991	2.88543e+06	991	2.88543e+06	8.63849	5.03926	5.87078	5.90328	10.9849	17.7345	6.36295	6.90725	0.694099	0.00199155	0.0133094	1.48784e-06	1.79887e-23	2.86953e-10	0.000192129	1.21364e-08	0.38564	0.371122	0.459973	0.672391	0.707442	0.815888	0.387075		9.79927	10.1936	12.4139	17.661	19.4222	21.1218	10.2776
11	2	30	f 30-39	1696	3.28978e+06	1696	3.28978e+06	8.50253	4.08627	5.02381	4.00781	5.61807	13.9662	5.4051	5.39013	NA	NA	NA	NA	NA	NA	NA	NA	0.458876	0.460553	0.613455	0.825924	0.821629	0.83881	0.49212		12.1145	13.278	16.3968	20.7156	21.5583	22.0058	13.1594
4	1	40	m 40-49	996	2.93353e+06	996	2.93353e+06	10.1882	7.12682	8.85799	12.9037	20.8585	27.4011	9.76919	10.5027	0.461667	0.470923	0.509566	1.8999e-16	2.26968e-49	3.93831e-16	0.000183929	8.04769e-09	0.654758	0.682054	0.756869	0.914203	0.900455	0.914933	0.625258		13.7058	14.9532	18.3784	20.8	20.8023	21.5558	14.3745
12	2	40	f 40-49	1515	3.34137e+06	1515	3.34137e+06	10.4582	6.84527	8.5487	8.30663	10.0347	20.9486	8.5397	8.54681	NA	NA	NA	NA	NA	NA	NA	NA	1.97744	2.17031	2.36162	2.75189	2.59917	2.47472	2.07842		17.8972	19.4852	20.4497	21.8535	20.5372	20.6015	17.821
5	1	50	m 50-59	1004	2.3295e+06	1004	2.3295e+06	12.6857	10.6571	13.8294	21.425	29.6775	37.3646	14.6493	15.2227	0.099308	0.560951	0.0525791	1.03212e-17	4.99982e-43	2.14176e-15	0.000224747	8.30975e-07	0.329717	0.284736	0.333105	0.371218	0.369936	0.468604	0.269892		7.44141	6.84076	7.79233	8.15138	8.50712	10.43	6.12557
13	2	50	f 50-59	1633	2.7491e+06	1633	2.7491e+06	13.4494	10.9297	12.7551	14.6685	16.8468	29.6289	12.9507	12.9443	NA	NA	NA	NA	NA	NA	NA	NA	0.263005	0.234789	0.283159	0.286963	0.317824	0.456708	0.205878		6.64778	6.33479	6.84551	7.30679	8.82842	10.8091	5.10099
6	1	60	m 60-69	983	1.35253e+06	983	1.35253e+06	17.4015	16.3415	22.47	33.0572	41.9496	52.4823	22.3175	22.829	0.0559307	0.282098	0.0227597	2.8182e-19	1.38349e-45	4.51246e-24	0.000313195	8.16719e-06	0.252107	0.220753	0.213676	0.220743	0.275046	0.346286	0.173548		7.34001	6.80579	6.83457	7.29359	8.87255	10.842	5.20781
14	2	60	f 60-69	1327	1.61876e+06	1327	1.61876e+06	18.538	17.0082	20.7318	24.0656	26.5335	41.339	20.0859	20.0919	NA	NA	NA	NA	NA	NA	NA	NA	0.251865	0.247702	0.264772	0.26998	0.339612	0.410886	0.197684		7.97137	7.98729	8.84383	9.03433	10.4016	12.8476	6.76263
7	1	70	m 70-79	726	796380	726	796380	23.3114	22.9153	30.9066	42.6443	50.7536	63.1171	29.9444	30.2848	0.000343042	0.00322386	0.369516	5.40669e-10	5.57191e-24	1.94372e-09	0.55797	0.335862	0.292818	0.293523	0.334689	0.353277	0.414347	0.473397	0.26057		10.104	10.1525	11.3645	12.1509	13.4578	16.9305	9.23691
15	2	70	f 70-79	1020	1.29572e+06	1020	1.29572e+06	26.6298	25.6702	30.0302	35.4434	38.7898	56.1808	29.4434	29.47	NA	NA	NA	NA	NA	NA	NA	NA	0.412809	0.441332	0.454071	0.507708	0.546289	0.677467	0.392807		12.5667	13.0494	13.8553	14.8163	16.3611	19.9249	11.8141
8	1	80	m 80-85	105	136659	105	136659	31.7871	31.4787	39.4501	51.6136	57.7707	74.1016	38.5824	38.5692	0.925523	0.66007	0.511799	0.0250545	0.0012573	0.0323981	0.421342	0.414135	0.688345	0.725206	0.705999	0.743518	0.758406	0.777748	0.663022		15.8178	16.4045	16.5081	17.257	17.9833	19.9079	14.7131
16	2	80	f 80-85	152	233319	152	233319	32.0036	32.5932	37.7062	44.5414	47.4336	67.5888	36.7111	36.6727	NA	NA	NA	NA	NA	NA	NA	NA	1.49865	1.56356	1.53079	1.81714	1.96739	1.9439	1.37997		16.0127	16.9609	16.4228	18.2263	19.6714	19.2925	14.9574
			m all			6399	1.55752e+07
			f all			9207	1.74366e+07
								(Mean threshold)								(Standard Error)								(Standard Deviation)								(95% Confidence Interval)
			Age group	Gender		paricipants	representing population	0.5 kHz	1 kHz	2 kHz	3 kHz	4 kHz	6 kHz	PTA4		0.5 kHz	1 kHz	2 kHz	3 kHz	4 kHz	6 kHz	PTA4		0.5 kHz	1 kHz	2 kHz	3 kHz	4 kHz	6 kHz	PTA4		0.5 kHz	1 kHz	2 kHz	3 kHz	4 kHz	6 kHz	PTA4
			12-19	M		992	2,431,315	7.2	2.0	1.7	1.9	1.9	9.0	3.2		0.3	0.3	0.3	0.3	0.3	0.4	0.2		7.0	6.7	7.2	7.9	8.6	10.0	5.6		(-6.4, 20.9)	(-11.0, 15.1)	(-12.4, 15.8)	(-13.5, 17.3)	(-15.0, 18.7)	(-10.7, 28.6)	(-7.8, 14.2)
			12-19	F		904	2,192,738	6.9	1.9	2.1	1.6	2.0	10.6	3.1		0.3	0.3	0.3	0.4	0.5	0.6	0.2		6.7	5.8	7.2	7.9	9.7	12.4	5.3		(-6.1, 20.0)	(-9.5, 13.3)	(-12.0, 16.2)	(-13.8, 17.0)	(-17.0, 21.0)	(-13.7, 34.9)	(-7.3, 13.6)
			20-29	M		602	2,709,851	6.9	3.1	2.9	2.0	4.7	11.3	3.7		0.3	0.2	0.3	0.4	0.5	0.5	0.2		7.6	6.5	7.7	10.0	12.9	14.6	6.1		(-8.0, 21.9)	(-9.7, 15.9)	(-12.3, 18.1)	(-17.6, 21.5)	(-20.5, 29.9)	(-17.4, 40.0)	(-8.2, 15.7)
			20-29	F		960	2,715,782	6.8	2.4	3.3	1.8	3.1	11.5	3.6		0.3	0.3	0.4	0.5	0.6	0.7	0.3		8.2	7.6	9.9	13.7	17.7	19.0	7.3		(-9.2, 22.9)	(-12.6, 17.4)	(-16.1, 22.6)	(-25.0, 28.7)	(-31.5, 37.8)	(-25.7, 48.7)	(-10.7, 17.9)
			30-39	M		991	2,885,434	8.6	5.0	5.9	5.9	11.0	17.7	6.4		0.4	0.4	0.5	0.7	0.7	0.8	0.4		9.8	10.2	12.4	17.7	19.4	21.1	10.3		(-10.6, 27.8)	(-14.9, 25.0)	(-18.5, 30.2)	(-28.7, 40.5)	(-27.1, 49.1)	(-23.7, 59.1)	(-13.8, 26.5)
			30-39	F		1696	3,289,781	8.5	4.1	5.0	4.0	5.6	14.0	5.4		0.5	0.5	0.6	0.8	0.8	0.8	0.5		12.1	13.3	16.4	20.7	21.6	22.0	13.2		(-15.2, 32.2)	(-21.9, 30.1)	(-27.1, 37.2)	(-36.6, 44.6)	(-36.6, 47.9)	(-29.2, 57.1)	(-20.4, 31.2)
			40-49	M		996	2,933,533	10.2	7.1	8.9	12.9	20.9	27.4	9.8		0.7	0.7	0.8	0.9	0.9	0.9	0.6		13.7	15.0	18.4	20.8	20.8	21.6	14.4		(-16.7, 37.1)	(-22.2, 36.4)	(-27.2, 44.9)	(-27.9, 53.7)	(-19.9, 61.6)	(-14.8, 69.7)	(-18.4, 37.9)
			40-49	F		1515	3,341,372	10.5	6.8	8.5	8.3	10.0	20.9	8.5		2.0	2.2	2.4	2.8	2.6	2.5	2.1		17.9	19.5	20.4	21.9	20.5	20.6	17.8		(-24.6, 45.5)	(-31.3, 45.0)	(-31.5, 48.6)	(-34.5, 51.1)	(-30.2, 50.3)	(-19.4, 61.3)	(-26.4, 43.5)
			50-59	M		1004	2,329,503	12.7	10.7	13.8	21.4	29.7	37.4	14.6		0.3	0.3	0.3	0.4	0.4	0.5	0.3		7.4	6.8	7.8	8.2	8.5	10.4	6.1		(-1.9, 27.3)	(-2.8, 24.1)	(-1.4, 29.1)	(5.4, 37.4)	(13.0, 46.4)	(16.9, 57.8)	(2.6, 26.7)
			50-59	F		1633	2,749,101	13.4	10.9	12.8	14.7	16.8	29.6	13.0		0.3	0.2	0.3	0.3	0.3	0.5	0.2		6.6	6.3	6.8	7.3	8.8	10.8	5.1		(0.4, 26.5)	(-1.5, 23.3)	(-0.7, 26.2)	(0.3, 29.0)	(-0.5, 34.2)	(8.4, 50.8)	(3.0, 22.9)
			60-69	M		983	1,352,532	17.4	16.3	22.5	33.1	41.9	52.5	22.3		0.3	0.2	0.2	0.2	0.3	0.3	0.2		7.3	6.8	6.8	7.3	8.9	10.8	5.2		(3.0, 31.8)	(3.0, 29.7)	(9.1, 35.9)	(18.8, 47.4)	(24.6, 59.3)	(31.2, 73.7)	(12.1, 32.5)
			60-69	F		1327	1,618,758	18.5	17.0	20.7	24.1	26.5	41.3	20.1		0.3	0.2	0.3	0.3	0.3	0.4	0.2		8.0	8.0	8.8	9.0	10.4	12.8	6.8		(2.9, 34.2)	(1.4, 32.7)	(3.4, 38.1)	(6.4, 41.8)	(6.1, 46.9)	(16.2, 66.5)	(6.8, 33.3)
			70-79	M		726	796,380	23.3	22.9	30.9	42.6	50.8	63.1	29.9		0.3	0.3	0.3	0.4	0.4	0.5	0.3		10.1	10.2	11.4	12.2	13.5	16.9	9.2		(3.5, 43.1)	(3.0, 42.8)	(8.6, 53.2)	(18.8, 66.5)	(24.4, 77.1)	(29.9, 96.3)	(11.8, 48.0)
			70-79	F		1020	1,295,721	26.6	25.7	30.0	35.4	38.8	56.2	29.4		0.4	0.4	0.5	0.5	0.5	0.7	0.4		12.6	13.0	13.9	14.8	16.4	19.9	11.8		(2.0, 51.3)	(0.1, 51.2)	(2.9, 57.2)	(6.4, 64.5)	(6.7, 70.9)	(17.1, 95.2)	(6.3, 52.6)
			80-85	M		105	136,659	31.8	31.5	39.5	51.6	57.8	74.1	38.6		0.7	0.7	0.7	0.7	0.8	0.8	0.7		15.8	16.4	16.5	17.3	18.0	19.9	14.7		(0.8, 62.8)	(-0.7, 63.6)	(7.1, 71.8)	(17.8, 85.4)	(22.5, 93.0)	(35.1, 113.1)	(9.7, 67.4)
			80-85	F		152	233,319	32.0	32.6	37.7	44.5	47.4	67.6	36.7		1.5	1.6	1.5	1.8	2.0	1.9	1.4		16.0	17.0	16.4	18.2	19.7	19.3	15.0		(0.6, 63.4)	(-0.7, 65.8)	(5.5, 69.9)	(8.8, 80.3)	(8.9, 86.0)	(29.8, 105.4)	(7.4, 66.0)
						6399	15,575,206
						9207	17,436,572
								(Mean threshold)								(Standard Error)								(Standard Deviation)								(95% Confidence Interval)
			Age Group	Gender		participants	representing population	0.5 kHz	1 kHz	2 kHz	3 kHz	4 kHz	6 kHz	PTA4		0.5 kHz	1 kHz	2 kHz	3 kHz	4 kHz	6 kHz	PTA4		0.5 kHz	1 kHz	2 kHz	3 kHz	4 kHz	6 kHz	PTA4		0.5 kHz	1 kHz	2 kHz	3 kHz	4 kHz	6 kHz	PTA4
			12-19	M : F		992 : 904	2,431,315 : 2,192,738	7.2 : 6.9	2.0 : 1.9	1.7 : 2.1	1.9 : 1.6	1.9 : 2.0	9.0 : 10.6	3.2 : 3.1		±0.3 : ±0.3	±0.3 : ±0.3	±0.3 : ±0.3	±0.3 : ±0.4	±0.3 : ±0.5	±0.4 : ±0.6	±0.2 : ±0.2		±7.0 : ±6.7	±6.7 : ±5.8	±7.2 : ±7.2	±7.9 : ±7.9	±8.6 : ±9.7	±10.0 : ±12.4	±5.6 : ±5.3		(-6.4, 20.9) : (-6.1, 20.0)	(-11.0, 15.1) : (-9.5, 13.3)	(-12.4, 15.8) : (-12.0, 16.2)	(-13.5, 17.3) : (-13.8, 17.0)	(-15.0, 18.7) : (-17.0, 21.0)	(-10.7, 28.6) : (-13.7, 34.9)	(-7.8, 14.2) : (-7.3, 13.6)
			20-29	M : F		602 : 960	2,709,851 : 2,715,782	6.9 : 6.8	3.1 : 2.4	2.9 : 3.3	2.0 : 1.8	4.7 : 3.1	11.3 : 11.5	3.7 : 3.6		±0.3 : ±0.3	±0.2 : ±0.3	±0.3 : ±0.4	±0.4 : ±0.5	±0.5 : ±0.6	±0.5 : ±0.7	±0.2 : ±0.3		±7.6 : ±8.2	±6.5 : ±7.6	±7.7 : ±9.9	±10.0 : ±13.7	±12.9 : ±17.7	±14.6 : ±19.0	±6.1 : ±7.3		(-8.0, 21.9) : (-9.2, 22.9)	(-9.7, 15.9) : (-12.6, 17.4)	(-12.3, 18.1) : (-16.1, 22.6)	(-17.6, 21.5) : (-25.0, 28.7)	(-20.5, 29.9) : (-31.5, 37.8)	(-17.4, 40.0) : (-25.7, 48.7)	(-8.2, 15.7) : (-10.7, 17.9)
			30-39	M : F		991 : 1696	2,885,434 : 3,289,781	8.6 : 8.5	5.0 : 4.1	5.9 : 5.0	5.9 : 4.0	11.0 : 5.6	17.7 : 14.0	6.4 : 5.4		±0.4 : ±0.5	±0.4 : ±0.5	±0.5 : ±0.6	±0.7 : ±0.8	±0.7 : ±0.8	±0.8 : ±0.8	±0.4 : ±0.5		±9.8 : ±12.1	±10.2 : ±13.3	±12.4 : ±16.4	±17.7 : ±20.7	±19.4 : ±21.6	±21.1 : ±22.0	±10.3 : ±13.2		(-10.6, 27.8) : (-15.2, 32.2)	(-14.9, 25.0) : (-21.9, 30.1)	(-18.5, 30.2) : (-27.1, 37.2)	(-28.7, 40.5) : (-36.6, 44.6)	(-27.1, 49.1) : (-36.6, 47.9)	(-23.7, 59.1) : (-29.2, 57.1)	(-13.8, 26.5) : (-20.4, 31.2)
			40-49	M : F		996 : 1515	2,933,533 : 3,341,372	10.2 : 10.5	7.1 : 6.8	8.9 : 8.5	12.9 : 8.3	20.9 : 10.0	27.4 : 20.9	9.8 : 8.5		±0.7 : ±2.0	±0.7 : ±2.2	±0.8 : ±2.4	±0.9 : ±2.8	±0.9 : ±2.6	±0.9 : ±2.5	±0.6 : ±2.1		±13.7 : ±17.9	±15.0 : ±19.5	±18.4 : ±20.4	±20.8 : ±21.9	±20.8 : ±20.5	±21.6 : ±20.6	±14.4 : ±17.8		(-16.7, 37.1) : (-24.6, 45.5)	(-22.2, 36.4) : (-31.3, 45.0)	(-27.2, 44.9) : (-31.5, 48.6)	(-27.9, 53.7) : (-34.5, 51.1)	(-19.9, 61.6) : (-30.2, 50.3)	(-14.8, 69.7) : (-19.4, 61.3)	(-18.4, 37.9) : (-26.4, 43.5)
			50-59	M : F		1004 : 1633	2,329,503 : 2,749,101	12.7 : 13.4	10.7 : 10.9	13.8 : 12.8	21.4 : 14.7	29.7 : 16.8	37.4 : 29.6	14.6 : 13.0		±0.3 : ±0.3	±0.3 : ±0.2	±0.3 : ±0.3	±0.4 : ±0.3	±0.4 : ±0.3	±0.5 : ±0.5	±0.3 : ±0.2		±7.4 : ±6.6	±6.8 : ±6.3	±7.8 : ±6.8	±8.2 : ±7.3	±8.5 : ±8.8	±10.4 : ±10.8	±6.1 : ±5.1		(-1.9, 27.3) : (0.4, 26.5)	(-2.8, 24.1) : (-1.5, 23.3)	(-1.4, 29.1) : (-0.7, 26.2)	(5.4, 37.4) : (0.3, 29.0)	(13.0, 46.4) : (-0.5, 34.2)	(16.9, 57.8) : (8.4, 50.8)	(2.6, 26.7) : (3.0, 22.9)
			60-69	M : F		983 : 1327	1,352,532 : 1,618,758	17.4 : 18.5	16.3 : 17.0	22.5 : 20.7	33.1 : 24.1	41.9 : 26.5	52.5 : 41.3	22.3 : 20.1		±0.3 : ±0.3	±0.2 : ±0.2	±0.2 : ±0.3	±0.2 : ±0.3	±0.3 : ±0.3	±0.3 : ±0.4	±0.2 : ±0.2		±7.3 : ±8.0	±6.8 : ±8.0	±6.8 : ±8.8	±7.3 : ±9.0	±8.9 : ±10.4	±10.8 : ±12.8	±5.2 : ±6.8		(3.0, 31.8) : (2.9, 34.2)	(3.0, 29.7) : (1.4, 32.7)	(9.1, 35.9) : (3.4, 38.1)	(18.8, 47.4) : (6.4, 41.8)	(24.6, 59.3) : (6.1, 46.9)	(31.2, 73.7) : (16.2, 66.5)	(12.1, 32.5) : (6.8, 33.3)
			70-79	M : F		726 : 1020	796,380 : 1,295,721	23.3 : 26.6	22.9 : 25.7	30.9 : 30.0	42.6 : 35.4	50.8 : 38.8	63.1 : 56.2	29.9 : 29.4		±0.3 : ±0.4	±0.3 : ±0.4	±0.3 : ±0.5	±0.4 : ±0.5	±0.4 : ±0.5	±0.5 : ±0.7	±0.3 : ±0.4		±10.1 : ±12.6	±10.2 : ±13.0	±11.4 : ±13.9	±12.2 : ±14.8	±13.5 : ±16.4	±16.9 : ±19.9	±9.2 : ±11.8		(3.5, 43.1) : (2.0, 51.3)	(3.0, 42.8) : (0.1, 51.2)	(8.6, 53.2) : (2.9, 57.2)	(18.8, 66.5) : (6.4, 64.5)	(24.4, 77.1) : (6.7, 70.9)	(29.9, 96.3) : (17.1, 95.2)	(11.8, 48.0) : (6.3, 52.6)
			80-85	M : F		105 : 152	136,659 : 233,319	31.8 : 32.0	31.5 : 32.6	39.5 : 37.7	51.6 : 44.5	57.8 : 47.4	74.1 : 67.6	38.6 : 36.7		±0.7 : ±1.5	±0.7 : ±1.6	±0.7 : ±1.5	±0.7 : ±1.8	±0.8 : ±2.0	±0.8 : ±1.9	±0.7 : ±1.4		±15.8 : ±16.0	±16.4 : ±17.0	±16.5 : ±16.4	±17.3 : ±18.2	±18.0 : ±19.7	±19.9 : ±19.3	±14.7 : ±15.0		(0.8, 62.8) : (0.6, 63.4)	(-0.7, 63.6) : (-0.7, 65.8)	(7.1, 71.8) : (5.5, 69.9)	(17.8, 85.4) : (8.8, 80.3)	(22.5, 93.0) : (8.9, 86.0)	(35.1, 113.1) : (29.8, 105.4)	(9.7, 67.4) : (7.4, 66.0)
						6399 : 9207	15,575,206 : 17,436,572
